# Supplementary material for: Trace fossils associated with Burgess Shale non-biomineralized carapaces: bringing taphonomic and ecological controls into focus
Source: R Soc Open Sci. 2019 Jan 16;6(1):172074. doi: 10.1098/rsos.172074 (PMC6366168; doi:10.1098/rsos.172074)
Supplement: Table summarizing information of specimens studied [file rsos172074supp4.xlsx]

## Sheet: Data
FieldID	ROMID	SpeciesDesc	Taph_Pres	TraceFossils	TF_Dens	Loc
98-1520-2	64817-2	Tuzoia sp.	Lateral	Absent	NA	BW			Total Tuzoia Specimens:	220
98-0543	57542	Tuzoia sp.	Butterfly	Absent	NA	BW			Tuzoia Bioturbated:	105
96-1506A/B	57278	Tuzoia sp.	Butterfly	Absent	NA	BW			% of Tuzoia Bioturbated:	47.7273	%
95-2331A/B	57537	Tuzoia sp.	Lateral	Absent	NA	BW
93-1638A/B	57534	Tuzoia sp.	Butterfly	Absent	NA	BW
98-1937A/B	64831	Tuzoia sp.	Butterfly	Absent	NA	BW
98-1520-6	64817-6	Tuzoia sp.	Lateral	Absent	NA	BW			Localities
98-1440A/B	57540	Tuzoia sp.	Lateral	Absent	NA	BW			Great Phyllopod Bed (WQ + BW)
98-1520-3	64817-3	Tuzoia sp.	Lateral	Absent	NA	BW			N (=Number of Tuzoia Specimens)	27
98-1558A/B	57541	Tuzoia sp.	Lateral	Absent	NA	BW			# of Tuzoia bioturbated	1
98-1520-1	64817-1	Tuzoia sp.	Lateral	Absent	NA	BW			% of samples Bioturbated:	3.7037	%
98-1329A/B	57539	Tuzoia sp.	Lateral	Absent	NA	BW			<3% BioT	1
98-0082A/B	57543	Tuzoia sp.	Lateral	Absent	NA	BW			3%-10% BioT	0
95-2133	57536	Tuzoia canadensis	Lateral	Absent	NA	BW			11%-25% BioT	0
95-0770	57375	Tuzoia burgenssensis	Lateral	Absent	NA	BW
95-0615	57538-1	Tuzoia sp.	Lateral	Absent	NA	BW			Stanley Glacier (SG)
98-1520-4	64817-4	Tuzoia sp.	Lateral	Absent	NA	BW			N (=Number of Tuzoia Specimens)	21
99-0773A/B	57544	Tuzoia canadensis	Lateral	Absent	NA	BW			# of Tuzoia bioturbated	19
99-0797	57720	Tuzoia sp.	Lateral	Absent	NA	BW			% of samples Bioturbated:	90.47	%
98-1520-5	64817-5	Tuzoia sp.	Lateral	Absent	NA	BW			<3% BioT	3
98-1759	64846	Tuzoia sp.	Undetermined	Absent	NA	BW			3%-10% BioT	9
00-1360	57545	Tuzoia sp.	Lateral	Absent	NA	BW			11%-25% BioT	7
90-1077A/B-2	57415-2	Tuzoia burgenssensis	Lateral	Absent	NA	RQTZ
90-1085A/B	57422	Tuzoia burgenssensis	Lateral	Absent	NA	RQTZ			Tuzoia Bed (RQTZ)
90-1139A/B	57445	Tuzoia burgenssensis	Lateral	Present	<3%	RQTZ			N (=Number of Tuzoia Specimens)	168
90-1140A/B-1	57446-1	Tuzoia burgenssensis	Lateral	Absent	NA	RQTZ			# of Tuzoia bioturbated	88
90-1140A/B-2	57446-2	Tuzoia burgenssensis	Lateral	Absent	NA	RQTZ			% of samples Bioturbated:	52.381	%
90-1084	57421	Tuzoia burgenssensis	Lateral	Absent	NA	RQTZ			<3% BioT	63
90-1083	57420	Tuzoia burgenssensis	Lateral	Absent	NA	RQTZ			3%-10% BioT	16
90-1082	57419	Tuzoia burgenssensis	Lateral	Present	3%-10%	RQTZ			11%-25% BioT	0
90-1081A/B	57418	Tuzoia sp.	Lateral	Present	<3%	RQTZ
90-1080A/B	64815	Tuzoia burgenssensis	Lateral	Present	<3%	RQTZ			Walcott Talus (WT)
90-1086	57423	Tuzoia burgenssensis	Lateral	Absent	NA	RQTZ			N (=Number of Tuzoia Specimens)	8
90-1078A/B	57416	Tuzoia burgenssensis	Lateral	Absent	NA	RQTZ			# of Tuzoia bioturbated	1
90-1138	57444	Tuzoia sp.	Butterfly	Present	3%-10%	RQTZ			% of samples Bioturbated:	12.5	%
90-1077A/B-1	57415-1	Tuzoia burgenssensis	Lateral	Absent	NA	RQTZ			<3% BioT	0
90-1076A/B	57414	Tuzoia burgenssensis	Lateral	Absent	NA	RQTZ			3%-10% BioT	0
90-1075A/B	57413	Tuzoia burgenssensis	Lateral	Absent	NA	RQTZ			11%-25% BioT	0
90-1059	57412	Tuzoia burgenssensis	Lateral	Absent	NA	RQTZ
90-1058	57411	Tuzoia burgenssensis	Lateral	Absent	NA	RQTZ
90-1057	57410	Tuzoia burgenssensis	Lateral	Present	<3%	RQTZ
90-1056	57409	Tuzoia sp.	Lateral	Present	<3%	RQTZ
90-1055	57408	Tuzoia sp.	Lateral	Present	<3%	RQTZ
90-1054	57407	Tuzoia burgenssensis	Lateral	Present	<3%	RQTZ
90-1053	57406	Tuzoia sp.	Lateral	Present	3%-10%	RQTZ
90-1079A/B	57417	Tuzoia burgenssensis	Lateral	Absent	NA	RQTZ
90-1091A/B	57428	Tuzoia burgenssensis	Butterfly	Present	<3%	RQTZ
90-1130A/B	57436	Tuzoia burgenssensis	Lateral	Present	<3%	RQTZ
90-1131A/B	57437	Tuzoia burgenssensis	Lateral	Absent	NA	RQTZ
90-1129A/B	57435	Tuzoia burgenssensis	Lateral	Absent	NA	RQTZ
90-1128A/B	64819	Tuzoia sp.	Lateral	Present	3%-10%	RQTZ
90-1108A/B	64818	Tuzoia sp.	Lateral	Absent	NA	RQTZ
90-1097	57434	Tuzoia burgenssensis	Butterfly	Present	<3%	RQTZ
90-1096	57433	Tuzoia burgenssensis	Lateral	Present	<3%	RQTZ
90-1095	57432	Tuzoia burgenssensis	Butterfly	Present	<3%	RQTZ
90-1094	57431	Tuzoia burgenssensis	Lateral	Absent	NA	RQTZ
90-1088	57425	Tuzoia burgenssensis	Lateral	Present	<3%	RQTZ
90-1092A/B	57429	Tuzoia sp.	Lateral	Present	<3%	RQTZ
90-1087A/B	57424	Tuzoia burgenssensis	Lateral	Present	<3%	RQTZ
90-1090	57427	Tuzoia burgenssensis	Lateral	Absent	NA	RQTZ
90-1132A/B	57438	Tuzoia burgenssensis	Lateral	Present	<3%	RQTZ
90-1027	57396	Tuzoia burgenssensis	Lateral	Absent	NA	RQTZ
90-1133	57439	Tuzoia burgenssensis	Lateral	Absent	NA	RQTZ
90-1052A/B	57405	Tuzoia burgenssensis	Lateral	Absent	NA	RQTZ
90-1134	57440	Tuzoia burgenssensis	Lateral	Present	<3%	RQTZ
90-1135	57441	Tuzoia burgenssensis	Butterfly	Present	<3%	RQTZ
90-1136	57442	Tuzoia burgenssensis	Lateral	Present	<3%	RQTZ
90-1137	57443	Tuzoia burgenssensis	Lateral	Absent	NA	RQTZ
90-1089	57426	Tuzoia burgenssensis	Lateral	Absent	NA	RQTZ
90-1093	57430	Tuzoia burgenssensis	Lateral	Present	<3%	RQTZ
90-0939A/B	57510	Tuzoia sp.	Lateral	Absent	NA	RQTZ
90-1030	57398	Tuzoia burgenssensis	Lateral	Absent	NA	RQTZ
90-0970A/B	57521	Tuzoia burgenssensis	Lateral	Present	<3%	RQTZ
90-0969A/B	57520	Tuzoia sp.	Butterfly	Absent	NA	RQTZ
90-0967A/B	57519	Tuzoia burgenssensis	Lateral	Present	3%-10%	RQTZ
90-0965A/B	57518	Tuzoia sp.	Lateral	Absent	NA	RQTZ
90-0962	57517	Tuzoia sp.	Lateral	Present	<3%	RQTZ
90-0946	57516	Tuzoia sp.	Lateral	Present	<3%	RQTZ
90-0945	57515	Tuzoia sp.	Lateral	Present	<3%	RQTZ
90-0944	57514	Tuzoia sp.	Lateral	Present	<3%	RQTZ
90-0943	57513	Tuzoia sp.	Lateral	Present	<3%	RQTZ
90-0996-2	57522-2	Tuzoia sp.	Lateral	Absent	NA	RQTZ
90-0941A/B	57511	Tuzoia sp.	Lateral	Present	<3%	RQTZ
90-0996-3	57522-3	Tuzoia sp.	Lateral	Absent	NA	RQTZ
90-0938A/B	58509	Tuzoia burgenssensis	Lateral	Present	<3%	RQTZ
90-0937A/B	57508	Tuzoia sp.	Lateral	Present	<3%	RQTZ
90-0936	57507	Tuzoia sp.	Lateral	Absent	NA	RQTZ
90-0935A/B	57506	Tuzoia burgenssensis	Lateral	Present	<3%	RQTZ
90-0934A/B	57505	Tuzoia burgenssensis	Butterfly	Present	<3%	RQTZ
90-0907A/B	57504	Tuzoia burgenssensis	Lateral	Present	<3%	RQTZ
90-0880A/B	57503	Tuzoia sp.	Lateral	Present	11%-25%	RQTZ
90-0879	57372	Tuzoia sp.	Lateral	Present	<3%	RQTZ
90-0878C	57502-2	Tuzoia sp.	Lateral	Present	<3%	RQTZ
90-0878A/B	57502-1	Tuzoia sp.	Lateral	Absent	NA	RQTZ
90-0942A/B	57512	Tuzoia sp.	Lateral	Present	<3%	RQTZ
90-1025A/B	57394	Tuzoia sp.	Lateral	Present	11%-25%	RQTZ
90-1043	57403	Tuzoia burgenssensis	Lateral	Absent	NA	RQTZ
90-1035	57490	Tuzoia burgenssensis	Lateral	Present	<3%	RQTZ
90-1034A/B	57489	Tuzoia burgenssensis	Lateral	Present	<3%	RQTZ
90-1034	57402	Tuzoia sp.	Lateral	Absent	NA	RQTZ
90-1033-2	57401-2	Tuzoia burgenssensis	Lateral	Present	<3%	RQTZ
90-1033-1	57401-1	Tuzoia sp.	Lateral	Absent	NA	RQTZ
90-1032	57400	Tuzoia sp.	Butterfly	Absent	NA	RQTZ
90-1031A/B	57399	Tuzoia burgenssensis	Lateral	Present	<3%	RQTZ
90-1141	57447	Tuzoia burgenssensis	Lateral	Absent	NA	RQTZ
90-1028	57397	Tuzoia burgenssensis	Lateral	Absent	NA	RQTZ
90-0996-1	57522-1	Tuzoia burgenssensis	Lateral	Present	<3%	RQTZ
90-1026	57395	Tuzoia burgenssensis	Lateral	Present	11%-25%	RQTZ
90-1051A/B	57404	Tuzoia burgenssensis	Lateral	Present	<3%	RQTZ
90-1006	57393	Tuzoia sp.	Lateral	Absent	NA	RQTZ
90-1005	57392	Tuzoia burgenssensis	Lateral	Absent	NA	RQTZ
90-1004	57391	Tuzoia burgenssensis	Butterfly	Present	<3%	RQTZ
90-1003	57390	Tuzoia sp.	Lateral	Absent	NA	RQTZ
90-1002	57389	Tuzoia burgenssensis	Lateral	Absent	NA	RQTZ
90-1001A/B-2	57388-2	Tuzoia burgenssensis	Lateral	Present	<3%	RQTZ
90-1001A/B-1	57388-1	Tuzoia burgenssensis	Lateral	Absent	NA	RQTZ
90-1000A/B	57387	Tuzoia burgenssensis	Lateral	Absent	NA	RQTZ
90-0999	64814	Tuzoia sp.	Butterfly	Absent	NA	RQTZ
90-0997	57523	Tuzoia sp.	Butterfly	Present	<3%	RQTZ
90-1167A/B	57458	Tuzoia burgenssensis	Lateral	Absent	NA	RQTZ
90-1232A/B	57487	Tuzoia burgenssensis	Lateral	Present	<3%	RQTZ
90-1165A/B	57456	Tuzoia burgenssensis	Lateral	Present	<3%	RQTZ
90-1310A/B	57495	Tuzoia burgenssensis	Lateral	Present	3%-10%	RQTZ
90-1142	57448	Tuzoia burgenssensis	Lateral	Absent	NA	RQTZ
90-1288	57493	Tuzoia sp.	Lateral	Absent	NA	RQTZ
90-1287	57492	Tuzoia burgenssensis	Butterfly	Present	<3%	RQTZ
90-1286A/B	57491	Tuzoia burgenssensis	Lateral	Present	3%-10%	RQTZ
90-1214A/B	57482	Tuzoia sp.	Lateral	Absent	NA	RQTZ
90-1233	57488	Tuzoia burgenssensis	Lateral	Present	3%-10%	RQTZ
90-1313A/B	57498	Tuzoia burgenssensis	Lateral	Absent	NA	RQTZ
90-1231-B	57486-2	Tuzoia burgenssensis	Lateral	Present	<3%	RQTZ
90-1231A	57486-1	Tuzoia burgenssensis	Lateral	Absent	NA	RQTZ
90-1230-2	57485-2	Tuzoia burgenssensis	Lateral	Present	3%-10%	RQTZ
90-1230-1	57485-1	Tuzoia burgenssensis	Lateral	Present	3%-10%	RQTZ
90-1229	57484	Tuzoia burgenssensis	Lateral	Present	<3%	RQTZ
90-1228A/B	57483	Tuzoia burgenssensis	Lateral	Absent	NA	RQTZ
90-1285	57557	Tuzoia canadensis	Butterfly	Absent	NA	RQTZ
90-1365A/B	57379	Tuzoia sp.	Butterfly	Absent	NA	RQTZ
00-0772	64839	Tuzoia sp.	Lateral	Present	<3%	RQTZ
96-1073	57370	Tuzoia sp.	Lateral	Present	11%-25%	RQTZ
96-1061	57369	Tuzoia retifera	Lateral	Present	<3%	RQTZ
96-1040	57367	Tuzoia sp.	Lateral	Present	11%-25%	RQTZ
96-1034	57366	Tuzoia sp.	Lateral	Present	<3%	RQTZ
92-0362	57526	Tuzoia burgenssensis	Lateral	Absent	NA	RQTZ
90-1312A/B-1	57497-1	Tuzoia burgenssensis	Lateral	Absent	NA	RQTZ
90-998A/B	57524	Tuzoia sp.	Lateral	Present	3%-10%	RQTZ
90-1312A/B-2	57497-2	Tuzoia burgenssensis	Lateral	Absent	NA	RQTZ
90-1351	64581	Tuzoia sp.	Lateral	Absent	NA	RQTZ
90-1345	57501	Tuzoia burgenssensis	Lateral	Absent	NA	RQTZ
90-1315A/C-3	57500-3	Tuzoia burgenssensis	Lateral	Present	<3%	RQTZ
90-1315A/C-2	57500-2	Tuzoia burgenssensis	Lateral	Present	<3%	RQTZ
90-1315A/C-1	57500-1	Tuzoia burgenssensis	Lateral	Present	3%-10%	RQTZ
90-1314	57499	Tuzoia burgenssensis	Lateral	Absent	NA	RQTZ
90-1289	57494	Tuzoia sp.	Lateral	Absent	NA	RQTZ
91-0415	57525	Tuzoia burgenssensis	Butterfly	Absent	NA	RQTZ
90-1163A/B	57454	Tuzoia burgenssensis	Lateral	Present	<3%	RQTZ
90-1179A/B-1	57465-1	Tuzoia burgenssensis	Lateral	Present	<3%	RQTZ
90-1178	57464	Tuzoia burgenssensis	Lateral	Present	3%-10%	RQTZ
90-1172	57463	Tuzoia burgenssensis	Butterfly	Absent	NA	RQTZ
90-1171	57462	Tuzoia sp.	Lateral	Absent	NA	RQTZ
90-1170A/B	57461	Tuzoia burgenssensis	Lateral	Present	<3%	RQTZ
90-1169A/B	57460	Tuzoia burgenssensis	Lateral	Present	<3%	RQTZ
90-1179A/B-2	57465-2	Tuzoia burgenssensis	Lateral	Absent	NA	RQTZ
90-1164	57455	Tuzoia burgenssensis	Lateral	Present	<3%	RQTZ
90-1168A/B	57459	Tuzoia burgenssensis	Lateral	Present	11%-25%	RQTZ
90-1213	57481	Tuzoia burgenssensis	Butterfly	Absent	NA	RQTZ
90-1311A/B	57496	Tuzoia burgenssensis	Lateral	Present	11%-25%	RQTZ
90-1153	57453	Tuzoia burgenssensis	Butterfly	Absent	NA	RQTZ
90-1152A/B	57452	Tuzoia burgenssensis	Lateral	Present	<3%	RQTZ
90-1151A/B	57451	Tuzoia burgenssensis	Lateral	Absent	NA	RQTZ
90-1150	57450	Tuzoia burgenssensis	Lateral	Present	3%-10%	RQTZ
90-1149	57449	Tuzoia burgenssensis	Lateral	Present	11%-25%	RQTZ
90-1166A/B	57457	Tuzoia burgenssensis	Lateral	Absent	NA	RQTZ
90-1208	57476	Tuzoia burgenssensis	Lateral	Absent	NA	RQTZ
90-1212	57480	Tuzoia sp.	Lateral	Absent	NA	RQTZ
90-1211	57479	Tuzoia burgenssensis	Lateral	Absent	NA	RQTZ
90-1209	57477	Tuzoia burgenssensis	Lateral	Absent	NA	RQTZ
90-1180A/B	57466	Tuzoia burgenssensis	Lateral	Present	<3%	RQTZ
90-1207A/B	57475	Tuzoia burgenssensis	Butterfly	Absent	NA	RQTZ
90-1206A/B	57556	Tuzoia burgenssensis	Butterfly	Absent	NA	RQTZ
90-1205A/B	57474	Tuzoia burgenssensis	Butterfly	Present	3%-10%	RQTZ
90-1204A/B	57473	Tuzoia burgenssensis	Lateral	Absent	NA	RQTZ
90-1183	57469	Tuzoia burgenssensis	Lateral	Absent	NA	RQTZ
90-1210	57478	Tuzoia burgenssensis	Lateral	Absent	NA	RQTZ
90-1182A/B-1	57468-1	Tuzoia burgenssensis	Lateral	Present	<3%	RQTZ
90-1182A/B-2	57468-2	Tuzoia burgenssensis	Lateral	Absent	NA	RQTZ
90-1184	57470	Tuzoia burgenssensis	Lateral	Present	11%-25%	RQTZ
90-1202A/B	57471	Tuzoia burgenssensis	Butterfly	Absent	NA	RQTZ
90-1181	57467	Tuzoia burgenssensis	Lateral	Present	<3%	RQTZ
90-1203A/B	57472	Tuzoia burgenssensis	Lateral	Present	3%-10%	RQTZ
08-0141A-B	64825	Tuzoia retifera	Lateral	Present	3%-10%	SG
08-0070	64832	Tuzoia sp.	Lateral	Present	3%-10%	SG
08-0288A/B	64836	Tuzoia sp.	Lateral	Present	3%-10%	SG
2016-0001	NA-1	Tuzoia sp.	Lateral	Present	3%-10%	SG
96-1298	64838	Tuzoia retifera	Lateral	Present	11%-25%	SG
96-1049	57368	Tuzoia retifera	Lateral	Present	<3%	SG
08-0290	64837	Tuzoia sp.	Lateral	Absent	NA	SG
96-1317	57371	Tuzoia retifera	Lateral	Absent	NA	SG
08-0265A/B	64835	Tuzoia sp.	Lateral	Present	11%-25%	SG
08-0229	64834	Tuzoia sp.	Lateral	Present	<3%	SG
08-0079	64833	Tuzoia sp.	Lateral	Present	3%-10%	SG
2012-0004	64489	Tuzoia sp.	Lateral	Present	3%-10%	SG
2016-0002	NA-2	Tuzoia sp.	Lateral	Present	<3%	SG
08-0218A/B	64813	Tuzoia sp.	Lateral	Present	11%-25%	SG
08-0100	64812	Tuzoia sp.	Lateral	Present	3%-10%	SG
96-1023	64830	Tuzoia sp.	Lateral	Present	11%-25%	SG
08-0281	64847	Tuzoia retifera	Lateral	Present	3%-10%	SG
96-1034	57366	Tuzoia retifera	Lateral	Present	3%-10%	SG
96-1040	57367	Tuzoia retifera	Lateral	Present	11%-25%	SG
96-1073	57370	Tuzoia retifera	Lateral	Present	11%-25%	SG
08-0213	59978	Tuzoia sp.	Lateral	Present	11%-25%	SG
97-0827	64840	Tuzoia sp.	Lateral	Absent	NA	WQ
95-0093A/B	57558	Tuzoia sp.	Lateral	Absent	NA	WQ
94-3164	64816	Tuzoia sp.	Lateral	Present	<3%	WQ
94-2847	57374	Tuzoia burgenssensis	Butterfly	Absent	NA	WQ
94-3373	57535	Tuzoia sp.	Lateral	Absent	NA	WQ
754565	64844	Tuzoia sp.	Undetermined	Absent	NA	WT
75-4561	64841	Tuzoia retifera	Lateral	Absent	NA	WT
75-4569	64842	Tuzoia retifera	Lateral	Absent	NA	WT
75-4570	64843-1	Tuzoia retifera	Lateral	Absent	NA	WT
81-0613	64845	Tuzoia sp.	Butterfly	Absent	NA	WT
90-0050A/B	57373	Tuzoia sp.	Lateral	Absent	NA	WT
90-0016	57533	Tuzoia burgenssensis	Lateral	Present	11%-25%	WT
75-5701	64843-2	Tuzoia sp.	Lateral	Absent	NA	WT

## Sheet: Working_Data
FieldID	ROMID	SpeciesID	SpeciesDesc	TaphID	Taph_Pres	TF_Pres	TraceFossils	TF_Dens	Dens_ID	Loc
98-1520-2	64817-2	1	Tuzoia sp.	1	Lateral	0	Absent	NA	0	BW
98-0543	57542	1	Tuzoia sp.	2	Butterfly	0	Absent	NA	0	BW
96-1506A/B	57278	1	Tuzoia sp.	2	Butterfly	0	Absent	NA	0	BW
95-2331A/B	57537	1	Tuzoia sp.	1	Lateral	0	Absent	NA	0	BW
93-1638A/B	57534	1	Tuzoia sp.	2	Butterfly	0	Absent	NA	0	BW
98-1937A/B	64831	1	Tuzoia sp.	2	Butterfly	0	Absent	NA	0	BW
98-1520-6	64817-6	1	Tuzoia sp.	1	Lateral	0	Absent	NA	0	BW
98-1440A/B	57540	1	Tuzoia sp.	1	Lateral	0	Absent	NA	0	BW
98-1520-3	64817-3	1	Tuzoia sp.	1	Lateral	0	Absent	NA	0	BW
98-1558A/B	57541	1	Tuzoia sp.	1	Lateral	0	Absent	NA	0	BW
98-1520-1	64817-1	1	Tuzoia sp.	1	Lateral	0	Absent	NA	0	BW
98-1329A/B	57539	1	Tuzoia sp.	1	Lateral	0	Absent	NA	0	BW
98-0082A/B	57543	1	Tuzoia sp.	1	Lateral	0	Absent	NA	0	BW
95-2133	57536	4	Tuzoia canadensis	1	Lateral	0	Absent	NA	0	BW
95-0770	57375	3	Tuzoia burgenssensis	1	Lateral	0	Absent	NA	0	BW
95-0615	57538-1	1	Tuzoia sp.	1	Lateral	0	Absent	NA	0	BW
98-1520-4	64817-4	1	Tuzoia sp.	1	Lateral	0	Absent	NA	0	BW
99-0773A/B	57544	4	Tuzoia canadensis	1	Lateral	0	Absent	NA	0	BW
99-0797	57720	1	Tuzoia sp.	1	Lateral	0	Absent	NA	0	BW
98-1520-5	64817-5	1	Tuzoia sp.	1	Lateral	0	Absent	NA	0	BW
98-1759	64846	1	Tuzoia sp.	3	Undetermined	0	Absent	NA	0	BW
00-1360	57545	1	Tuzoia sp.	1	Lateral	0	Absent	NA	0	BW
90-1077A/B-2	57415-2	3	Tuzoia burgenssensis	1	Lateral	0	Absent	NA	0	RQTZ
90-1085A/B	57422	3	Tuzoia burgenssensis	1	Lateral	0	Absent	NA	0	RQTZ
90-1139A/B	57445	3	Tuzoia burgenssensis	1	Lateral	1	Present	<3%	1	RQTZ
90-1140A/B-1	57446-1	3	Tuzoia burgenssensis	1	Lateral	0	Absent	NA	0	RQTZ
90-1140A/B-2	57446-2	3	Tuzoia burgenssensis	1	Lateral	0	Absent	NA	0	RQTZ
90-1084	57421	3	Tuzoia burgenssensis	1	Lateral	0	Absent	NA	0	RQTZ
90-1083	57420	3	Tuzoia burgenssensis	1	Lateral	0	Absent	NA	0	RQTZ
90-1082	57419	3	Tuzoia burgenssensis	1	Lateral	1	Present	3%-10%	2	RQTZ
90-1081A/B	57418	1	Tuzoia sp.	1	Lateral	1	Present	<3%	1	RQTZ
90-1080A/B	64815	3	Tuzoia burgenssensis	1	Lateral	1	Present	<3%	1	RQTZ
90-1086	57423	3	Tuzoia burgenssensis	1	Lateral	0	Absent	NA	0	RQTZ
90-1078A/B	57416	3	Tuzoia burgenssensis	1	Lateral	0	Absent	NA	0	RQTZ
90-1138	57444	1	Tuzoia sp.	2	Butterfly	1	Present	3%-10%	2	RQTZ
90-1077A/B-1	57415-1	3	Tuzoia burgenssensis	1	Lateral	0	Absent	NA	0	RQTZ
90-1076A/B	57414	3	Tuzoia burgenssensis	1	Lateral	0	Absent	NA	0	RQTZ
90-1075A/B	57413	3	Tuzoia burgenssensis	1	Lateral	0	Absent	NA	0	RQTZ
90-1059	57412	3	Tuzoia burgenssensis	1	Lateral	0	Absent	NA	0	RQTZ
90-1058	57411	3	Tuzoia burgenssensis	1	Lateral	0	Absent	NA	0	RQTZ
90-1057	57410	3	Tuzoia burgenssensis	1	Lateral	1	Present	<3%	1	RQTZ
90-1056	57409	1	Tuzoia sp.	1	Lateral	1	Present	<3%	1	RQTZ
90-1055	57408	1	Tuzoia sp.	1	Lateral	1	Present	<3%	1	RQTZ
90-1054	57407	3	Tuzoia burgenssensis	1	Lateral	1	Present	<3%	1	RQTZ
90-1053	57406	1	Tuzoia sp.	1	Lateral	1	Present	3%-10%	2	RQTZ
90-1079A/B	57417	3	Tuzoia burgenssensis	1	Lateral	0	Absent	NA	0	RQTZ
90-1091A/B	57428	3	Tuzoia burgenssensis	2	Butterfly	1	Present	<3%	1	RQTZ
90-1130A/B	57436	3	Tuzoia burgenssensis	1	Lateral	1	Present	<3%	1	RQTZ
90-1131A/B	57437	3	Tuzoia burgenssensis	1	Lateral	0	Absent	NA	0	RQTZ
90-1129A/B	57435	3	Tuzoia burgenssensis	1	Lateral	0	Absent	NA	0	RQTZ
90-1128A/B	64819	1	Tuzoia sp.	1	Lateral	1	Present	3%-10%	2	RQTZ
90-1108A/B	64818	1	Tuzoia sp.	1	Lateral	0	Absent	NA	0	RQTZ
90-1097	57434	3	Tuzoia burgenssensis	2	Butterfly	1	Present	<3%	1	RQTZ
90-1096	57433	3	Tuzoia burgenssensis	1	Lateral	1	Present	<3%	1	RQTZ
90-1095	57432	3	Tuzoia burgenssensis	2	Butterfly	1	Present	<3%	1	RQTZ
90-1094	57431	3	Tuzoia burgenssensis	1	Lateral	0	Absent	NA	0	RQTZ
90-1088	57425	3	Tuzoia burgenssensis	1	Lateral	1	Present	<3%	1	RQTZ
90-1092A/B	57429	1	Tuzoia sp.	1	Lateral	1	Present	<3%	1	RQTZ
90-1087A/B	57424	3	Tuzoia burgenssensis	1	Lateral	1	Present	<3%	1	RQTZ
90-1090	57427	3	Tuzoia burgenssensis	1	Lateral	0	Absent	NA	0	RQTZ
90-1132A/B	57438	3	Tuzoia burgenssensis	1	Lateral	1	Present	<3%	1	RQTZ
90-1027	57396	3	Tuzoia burgenssensis	1	Lateral	0	Absent	NA	0	RQTZ
90-1133	57439	3	Tuzoia burgenssensis	1	Lateral	0	Absent	NA	0	RQTZ
90-1052A/B	57405	3	Tuzoia burgenssensis	1	Lateral	0	Absent	NA	0	RQTZ
90-1134	57440	3	Tuzoia burgenssensis	1	Lateral	1	Present	<3%	1	RQTZ
90-1135	57441	3	Tuzoia burgenssensis	2	Butterfly	1	Present	<3%	1	RQTZ
90-1136	57442	3	Tuzoia burgenssensis	1	Lateral	1	Present	<3%	1	RQTZ
90-1137	57443	3	Tuzoia burgenssensis	1	Lateral	0	Absent	NA	0	RQTZ
90-1089	57426	3	Tuzoia burgenssensis	1	Lateral	0	Absent	NA	0	RQTZ
90-1093	57430	3	Tuzoia burgenssensis	1	Lateral	1	Present	<3%	1	RQTZ
90-0939A/B	57510	1	Tuzoia sp.	1	Lateral	0	Absent	NA	0	RQTZ
90-1030	57398	3	Tuzoia burgenssensis	1	Lateral	0	Absent	NA	0	RQTZ
90-0970A/B	57521	3	Tuzoia burgenssensis	1	Lateral	1	Present	<3%	1	RQTZ
90-0969A/B	57520	1	Tuzoia sp.	2	Butterfly	0	Absent	NA	0	RQTZ
90-0967A/B	57519	3	Tuzoia burgenssensis	1	Lateral	1	Present	3%-10%	2	RQTZ
90-0965A/B	57518	1	Tuzoia sp.	1	Lateral	0	Absent	NA	0	RQTZ
90-0962	57517	1	Tuzoia sp.	1	Lateral	1	Present	<3%	1	RQTZ
90-0946	57516	1	Tuzoia sp.	1	Lateral	1	Present	<3%	1	RQTZ
90-0945	57515	1	Tuzoia sp.	1	Lateral	1	Present	<3%	1	RQTZ
90-0944	57514	1	Tuzoia sp.	1	Lateral	1	Present	<3%	1	RQTZ
90-0943	57513	1	Tuzoia sp.	1	Lateral	1	Present	<3%	1	RQTZ
90-0996-2	57522-2	1	Tuzoia sp.	1	Lateral	0	Absent	NA	0	RQTZ
90-0941A/B	57511	1	Tuzoia sp.	1	Lateral	1	Present	<3%	1	RQTZ
90-0996-3	57522-3	1	Tuzoia sp.	1	Lateral	0	Absent	NA	0	RQTZ
90-0938A/B	58509	3	Tuzoia burgenssensis	1	Lateral	1	Present	<3%	1	RQTZ
90-0937A/B	57508	1	Tuzoia sp.	1	Lateral	1	Present	<3%	1	RQTZ
90-0936	57507	1	Tuzoia sp.	1	Lateral	0	Absent	NA	0	RQTZ
90-0935A/B	57506	3	Tuzoia burgenssensis	1	Lateral	1	Present	<3%	1	RQTZ
90-0934A/B	57505	3	Tuzoia burgenssensis	2	Butterfly	1	Present	<3%	1	RQTZ
90-0907A/B	57504	3	Tuzoia burgenssensis	1	Lateral	1	Present	<3%	1	RQTZ
90-0880A/B	57503	1	Tuzoia sp.	1	Lateral	1	Present	11%-25%		RQTZ
90-0879	57372	1	Tuzoia sp.	1	Lateral	1	Present	<3%	1	RQTZ
90-0878C	57502-2	1	Tuzoia sp.	1	Lateral	1	Present	<3%	1	RQTZ
90-0878A/B	57502-1	1	Tuzoia sp.	1	Lateral	0	Absent	NA	0	RQTZ
90-0942A/B	57512	1	Tuzoia sp.	1	Lateral	1	Present	<3%	1	RQTZ
90-1025A/B	57394	1	Tuzoia sp.	1	Lateral	1	Present	11%-25%		RQTZ
90-1043	57403	3	Tuzoia burgenssensis	1	Lateral	0	Absent	NA	0	RQTZ
90-1035	57490	3	Tuzoia burgenssensis	1	Lateral	1	Present	<3%	1	RQTZ
90-1034A/B	57489	3	Tuzoia burgenssensis	1	Lateral	1	Present	<3%	1	RQTZ
90-1034	57402	1	Tuzoia sp.	1	Lateral	0	Absent	NA	0	RQTZ
90-1033-2	57401-2	3	Tuzoia burgenssensis	1	Lateral	1	Present	<3%	1	RQTZ
90-1033-1	57401-1	1	Tuzoia sp.	1	Lateral	0	Absent	NA	0	RQTZ
90-1032	57400	1	Tuzoia sp.	2	Butterfly	0	Absent	NA	0	RQTZ
90-1031A/B	57399	3	Tuzoia burgenssensis	1	Lateral	1	Present	<3%	1	RQTZ
90-1141	57447	3	Tuzoia burgenssensis	1	Lateral	0	Absent	NA	0	RQTZ
90-1028	57397	3	Tuzoia burgenssensis	1	Lateral	0	Absent	NA	0	RQTZ
90-0996-1	57522-1	3	Tuzoia burgenssensis	1	Lateral	1	Present	<3%	1	RQTZ
90-1026	57395	3	Tuzoia burgenssensis	1	Lateral	1	Present	11%-25%		RQTZ
90-1051A/B	57404	3	Tuzoia burgenssensis	1	Lateral	1	Present	<3%	1	RQTZ
90-1006	57393	1	Tuzoia sp.	1	Lateral	0	Absent	NA	0	RQTZ
90-1005	57392	3	Tuzoia burgenssensis	1	Lateral	0	Absent	NA	0	RQTZ
90-1004	57391	3	Tuzoia burgenssensis	2	Butterfly	1	Present	<3%	1	RQTZ
90-1003	57390	1	Tuzoia sp.	1	Lateral	0	Absent	NA	0	RQTZ
90-1002	57389	3	Tuzoia burgenssensis	1	Lateral	0	Absent	NA	0	RQTZ
90-1001A/B-2	57388-2	3	Tuzoia burgenssensis	1	Lateral	1	Present	<3%	1	RQTZ
90-1001A/B-1	57388-1	3	Tuzoia burgenssensis	1	Lateral	0	Absent	NA	0	RQTZ
90-1000A/B	57387	3	Tuzoia burgenssensis	1	Lateral	0	Absent	NA	0	RQTZ
90-0999	64814	1	Tuzoia sp.	2	Butterfly	0	Absent	NA	0	RQTZ
90-0997	57523	1	Tuzoia sp.	2	Butterfly	1	Present	<3%	1	RQTZ
90-1167A/B	57458	3	Tuzoia burgenssensis	1	Lateral	0	Absent	NA	0	RQTZ
90-1232A/B	57487	3	Tuzoia burgenssensis	1	Lateral	1	Present	<3%	1	RQTZ
90-1165A/B	57456	3	Tuzoia burgenssensis	1	Lateral	1	Present	<3%	1	RQTZ
90-1310A/B	57495	3	Tuzoia burgenssensis	1	Lateral	1	Present	3%-10%	2	RQTZ
90-1142	57448	3	Tuzoia burgenssensis	1	Lateral	0	Absent	NA	0	RQTZ
90-1288	57493	1	Tuzoia sp.	1	Lateral	0	Absent	NA	0	RQTZ
90-1287	57492	3	Tuzoia burgenssensis	2	Butterfly	1	Present	<3%	1	RQTZ
90-1286A/B	57491	3	Tuzoia burgenssensis	1	Lateral	1	Present	3%-10%	2	RQTZ
90-1214A/B	57482	1	Tuzoia sp.	1	Lateral	0	Absent	NA	0	RQTZ
90-1233	57488	3	Tuzoia burgenssensis	1	Lateral	1	Present	3%-10%	2	RQTZ
90-1313A/B	57498	3	Tuzoia burgenssensis	1	Lateral	0	Absent	NA	0	RQTZ
90-1231-B	57486-2	3	Tuzoia burgenssensis	1	Lateral	1	Present	<3%	1	RQTZ
90-1231A	57486-1	3	Tuzoia burgenssensis	1	Lateral	0	Absent	NA	0	RQTZ
90-1230-2	57485-2	3	Tuzoia burgenssensis	1	Lateral	1	Present	3%-10%	2	RQTZ
90-1230-1	57485-1	3	Tuzoia burgenssensis	1	Lateral	1	Present	3%-10%	2	RQTZ
90-1229	57484	3	Tuzoia burgenssensis	1	Lateral	1	Present	<3%	1	RQTZ
90-1228A/B	57483	3	Tuzoia burgenssensis	1	Lateral	0	Absent	NA	0	RQTZ
90-1285	57557	4	Tuzoia canadensis	2	Butterfly	0	Absent	NA	0	RQTZ
90-1365A/B	57379	1	Tuzoia sp.	2	Butterfly	0	Absent	NA	0	RQTZ
00-0772	64839	1	Tuzoia sp.	1	Lateral	1	Present	<3%	1	RQTZ
96-1073	57370	1	Tuzoia sp.	1	Lateral	1	Present	11%-25%		RQTZ
96-1061	57369	7	Tuzoia retifera	1	Lateral	1	Present	<3%	1	RQTZ
96-1040	57367	1	Tuzoia sp.	1	Lateral	1	Present	11%-25%		RQTZ
96-1034	57366	1	Tuzoia sp.	1	Lateral	1	Present	<3%	1	RQTZ
92-0362	57526	3	Tuzoia burgenssensis	1	Lateral	0	Absent	NA	0	RQTZ
90-1312A/B-1	57497-1	3	Tuzoia burgenssensis	1	Lateral	0	Absent	NA	0	RQTZ
90-998A/B	57524	1	Tuzoia sp.	1	Lateral	1	Present	3%-10%	2	RQTZ
90-1312A/B-2	57497-2	3	Tuzoia burgenssensis	1	Lateral	0	Absent	NA	0	RQTZ
90-1351	64581	1	Tuzoia sp.	1	Lateral	0	Absent	NA	0	RQTZ
90-1345	57501	3	Tuzoia burgenssensis	1	Lateral	0	Absent	NA	0	RQTZ
90-1315A/C-3	57500-3	3	Tuzoia burgenssensis	1	Lateral	1	Present	<3%	1	RQTZ
90-1315A/C-2	57500-2	3	Tuzoia burgenssensis	1	Lateral	1	Present	<3%	1	RQTZ
90-1315A/C-1	57500-1	3	Tuzoia burgenssensis	1	Lateral	1	Present	3%-10%	2	RQTZ
90-1314	57499	3	Tuzoia burgenssensis	1	Lateral	0	Absent	NA	0	RQTZ
90-1289	57494	1	Tuzoia sp.	1	Lateral	0	Absent	NA	0	RQTZ
91-0415	57525	3	Tuzoia burgenssensis	2	Butterfly	0	Absent	NA	0	RQTZ
90-1163A/B	57454	3	Tuzoia burgenssensis	1	Lateral	1	Present	<3%	1	RQTZ
90-1179A/B-1	57465-1	3	Tuzoia burgenssensis	1	Lateral	1	Present	<3%	1	RQTZ
90-1178	57464	3	Tuzoia burgenssensis	1	Lateral	1	Present	3%-10%	2	RQTZ
90-1172	57463	3	Tuzoia burgenssensis	2	Butterfly	0	Absent	NA	0	RQTZ
90-1171	57462	1	Tuzoia sp.	1	Lateral	0	Absent	NA	0	RQTZ
90-1170A/B	57461	3	Tuzoia burgenssensis	1	Lateral	1	Present	<3%	1	RQTZ
90-1169A/B	57460	3	Tuzoia burgenssensis	1	Lateral	1	Present	<3%	1	RQTZ
90-1179A/B-2	57465-2	3	Tuzoia burgenssensis	1	Lateral	0	Absent	NA	0	RQTZ
90-1164	57455	3	Tuzoia burgenssensis	1	Lateral	1	Present	<3%	1	RQTZ
90-1168A/B	57459	3	Tuzoia burgenssensis	1	Lateral	1	Present	11%-25%		RQTZ
90-1213	57481	3	Tuzoia burgenssensis	2	Butterfly	0	Absent	NA	0	RQTZ
90-1311A/B	57496	3	Tuzoia burgenssensis	1	Lateral	1	Present	11%-25%		RQTZ
90-1153	57453	3	Tuzoia burgenssensis	2	Butterfly	0	Absent	NA	0	RQTZ
90-1152A/B	57452	3	Tuzoia burgenssensis	1	Lateral	1	Present	<3%	1	RQTZ
90-1151A/B	57451	3	Tuzoia burgenssensis	1	Lateral	0	Absent	NA	0	RQTZ
90-1150	57450	3	Tuzoia burgenssensis	1	Lateral	1	Present	3%-10%	2	RQTZ
90-1149	57449	3	Tuzoia burgenssensis	1	Lateral	1	Present	11%-25%		RQTZ
90-1166A/B	57457	3	Tuzoia burgenssensis	1	Lateral	0	Absent	NA	0	RQTZ
90-1208	57476	3	Tuzoia burgenssensis	1	Lateral	0	Absent	NA	0	RQTZ
90-1212	57480	1	Tuzoia sp.	1	Lateral	0	Absent	NA	0	RQTZ
90-1211	57479	3	Tuzoia burgenssensis	1	Lateral	0	Absent	NA	0	RQTZ
90-1209	57477	3	Tuzoia burgenssensis	1	Lateral	0	Absent	NA	0	RQTZ
90-1180A/B	57466	3	Tuzoia burgenssensis	1	Lateral	1	Present	<3%	1	RQTZ
90-1207A/B	57475	3	Tuzoia burgenssensis	2	Butterfly	0	Absent	NA	0	RQTZ
90-1206A/B	57556	3	Tuzoia burgenssensis	2	Butterfly	0	Absent	NA	0	RQTZ
90-1205A/B	57474	3	Tuzoia burgenssensis	2	Butterfly	1	Present	3%-10%	2	RQTZ
90-1204A/B	57473	3	Tuzoia burgenssensis	1	Lateral	0	Absent	NA	0	RQTZ
90-1183	57469	3	Tuzoia burgenssensis	1	Lateral	0	Absent	NA	0	RQTZ
90-1210	57478	3	Tuzoia burgenssensis	1	Lateral	0	Absent	NA	0	RQTZ
90-1182A/B-1	57468-1	3	Tuzoia burgenssensis	1	Lateral	1	Present	<3%	1	RQTZ
90-1182A/B-2	57468-2	3	Tuzoia burgenssensis	1	Lateral	0	Absent	NA	0	RQTZ
90-1184	57470	3	Tuzoia burgenssensis	1	Lateral	1	Present	11%-25%		RQTZ
90-1202A/B	57471	3	Tuzoia burgenssensis	2	Butterfly	0	Absent	NA	0	RQTZ
90-1181	57467	3	Tuzoia burgenssensis	1	Lateral	1	Present	<3%	1	RQTZ
90-1203A/B	57472	3	Tuzoia burgenssensis	1	Lateral	1	Present	3%-10%	2	RQTZ
08-0141A-B	64825	7	Tuzoia retifera	1	Lateral	1	Present	3%-10%	2	SG
08-0070	64832	1	Tuzoia sp.	1	Lateral	1	Present	3%-10%	2	SG
08-0288A/B	64836	1	Tuzoia sp.	1	Lateral	1	Present	3%-10%	2	SG
2016-0001	NA-1	1	Tuzoia sp.	1	Lateral	1	Present	3%-10%	2	SG
96-1298	64838	7	Tuzoia retifera	1	Lateral	1	Present	11%-25%		SG
96-1049	57368	7	Tuzoia retifera	1	Lateral	1	Present	<3%	1	SG
08-0290	64837	1	Tuzoia sp.	1	Lateral	0	Absent	NA	0	SG
96-1317	57371	7	Tuzoia retifera	1	Lateral	0	Absent	NA	0	SG
08-0265A/B	64835	1	Tuzoia sp.	1	Lateral	1	Present	11%-25%		SG
08-0229	64834	1	Tuzoia sp.	1	Lateral	1	Present	<3%	1	SG
08-0079	64833	1	Tuzoia sp.	1	Lateral	1	Present	3%-10%	2	SG
2012-0004	64489	1	Tuzoia sp.	1	Lateral	1	Present	3%-10%	2	SG
2016-0002	NA-2	1	Tuzoia sp.	1	Lateral	1	Present	<3%	1	SG
08-0218A/B	64813	1	Tuzoia sp.	1	Lateral	1	Present	11%-25%		SG
08-0100	64812	1	Tuzoia sp.	1	Lateral	1	Present	3%-10%	2	SG
96-1023	64830	1	Tuzoia sp.	1	Lateral	1	Present	11%-25%		SG
08-0213	59978	1	Tuzoia sp.	1	Lateral	1	Present	11%-25%		SG
97-0827	64840	1	Tuzoia sp.	1	Lateral	0	Absent	NA	0	WQ
95-0093A/B	57558	1	Tuzoia sp.	1	Lateral	0	Absent	NA	0	WQ
94-3164	64816	1	Tuzoia sp.	1	Lateral	1	Present	<3%	1	WQ
94-2847	57374	3	Tuzoia burgenssensis	2	Butterfly	0	Absent	NA	0	WQ
94-3373	57535	1	Tuzoia sp.	1	Lateral	0	Absent	NA	0	WQ
754565	64844	1	Tuzoia sp.	3	Undetermined	0	Absent	NA	0	WT
75-4561	64841	7	Tuzoia retifera	1	Lateral	0	Absent	NA	0	WT
75-4569	64842	7	Tuzoia retifera	1	Lateral	0	Absent	NA	0	WT
75-4570	64843-1	7	Tuzoia retifera	1	Lateral	0	Absent	NA	0	WT
81-0613	64845	1	Tuzoia sp.	2	Butterfly	0	Absent	NA	0	WT
90-0050A/B	57373	1	Tuzoia sp.	1	Lateral	0	Absent	NA	0	WT
90-0016	57533	3	Tuzoia burgenssensis	1	Lateral	1	Present	11%-25%		WT
75-5701	64843-2	1	Tuzoia sp.	1	Lateral	0	Absent	NA	0	WT

## Sheet: GPB
FieldID	ROMID	SpeciesID	SpeciesDesc	TaphID	Taph_Pres	TF_Pres	TraceFossils	TF_Dens	Dens_ID	Loc
98-1520-2	64817-2	1	Tuzoia sp.	1	Lateral	0	Absent	NA	0	BW
98-0543	57542	1	Tuzoia sp.	2	Butterfly	0	Absent	NA	0	BW
96-1506A/B	57278	1	Tuzoia sp.	2	Butterfly	0	Absent	NA	0	BW
95-2331A/B	57537	1	Tuzoia sp.	1	Lateral	0	Absent	NA	0	BW
93-1638A/B	57534	1	Tuzoia sp.	2	Butterfly	0	Absent	NA	0	BW
98-1937A/B	64831	1	Tuzoia sp.	2	Butterfly	0	Absent	NA	0	BW
98-1520-6	64817-6	1	Tuzoia sp.	1	Lateral	0	Absent	NA	0	BW
98-1440A/B	57540	1	Tuzoia sp.	1	Lateral	0	Absent	NA	0	BW
98-1520-3	64817-3	1	Tuzoia sp.	1	Lateral	0	Absent	NA	0	BW
98-1558A/B	57541	1	Tuzoia sp.	1	Lateral	0	Absent	NA	0	BW
98-1520-1	64817-1	1	Tuzoia sp.	1	Lateral	0	Absent	NA	0	BW
98-1329A/B	57539	1	Tuzoia sp.	1	Lateral	0	Absent	NA	0	BW
98-0082A/B	57543	1	Tuzoia sp.	1	Lateral	0	Absent	NA	0	BW
95-2133	57536	4	Tuzoia canadensis	1	Lateral	0	Absent	NA	0	BW
95-0770	57375	3	Tuzoia burgenssensis	1	Lateral	0	Absent	NA	0	BW
95-0615	57538-1	1	Tuzoia sp.	1	Lateral	0	Absent	NA	0	BW
98-1520-4	64817-4	1	Tuzoia sp.	1	Lateral	0	Absent	NA	0	BW
99-0773A/B	57544	4	Tuzoia canadensis	1	Lateral	0	Absent	NA	0	BW
99-0797	57720	1	Tuzoia sp.	1	Lateral	0	Absent	NA	0	BW
98-1520-5	64817-5	1	Tuzoia sp.	1	Lateral	0	Absent	NA	0	BW
98-1759	64846	1	Tuzoia sp.	3	Undetermined	0	Absent	NA	0	BW
00-1360	57545	1	Tuzoia sp.	1	Lateral	0	Absent	NA	0	BW
97-0827	64840	1	Tuzoia sp.	1	Lateral	0	Absent	NA	0	WQ
95-0093A/B	57558	1	Tuzoia sp.	1	Lateral	0	Absent	NA	0	WQ
94-3164	64816	1	Tuzoia sp.	1	Lateral	1	Present	<3%	1	WQ
94-2847	57374	3	Tuzoia burgenssensis	2	Butterfly	0	Absent	NA	0	WQ
94-3373	57535	1	Tuzoia sp.	1	Lateral	0	Absent	NA	0	WQ

## Sheet: RQTZ
FieldID	ROMID	SpeciesID	SpeciesDesc	TaphID	Taph_Pres	TF_Pres	TraceFossils	TF_Dens	Dens_ID	Loc
90-1077A/B-2	57415-2	3	Tuzoia burgenssensis	1	Lateral	0	Absent	NA	0	RQTZ
90-1085A/B	57422	3	Tuzoia burgenssensis	1	Lateral	0	Absent	NA	0	RQTZ
90-1139A/B	57445	3	Tuzoia burgenssensis	1	Lateral	1	Present	<3%	1	RQTZ
90-1140A/B-1	57446-1	3	Tuzoia burgenssensis	1	Lateral	0	Absent	NA	0	RQTZ
90-1140A/B-2	57446-2	3	Tuzoia burgenssensis	1	Lateral	0	Absent	NA	0	RQTZ
90-1084	57421	3	Tuzoia burgenssensis	1	Lateral	0	Absent	NA	0	RQTZ
90-1083	57420	3	Tuzoia burgenssensis	1	Lateral	0	Absent	NA	0	RQTZ
90-1082	57419	3	Tuzoia burgenssensis	1	Lateral	1	Present	3%-10%	2	RQTZ
90-1081A/B	57418	1	Tuzoia sp.	1	Lateral	1	Present	<3%	1	RQTZ
90-1080A/B	64815	3	Tuzoia burgenssensis	1	Lateral	1	Present	<3%	1	RQTZ
90-1086	57423	3	Tuzoia burgenssensis	1	Lateral	0	Absent	NA	0	RQTZ
90-1078A/B	57416	3	Tuzoia burgenssensis	1	Lateral	0	Absent	NA	0	RQTZ
90-1138	57444	1	Tuzoia sp.	2	Butterfly	1	Present	3%-10%	2	RQTZ
90-1077A/B-1	57415-1	3	Tuzoia burgenssensis	1	Lateral	0	Absent	NA	0	RQTZ
90-1076A/B	57414	3	Tuzoia burgenssensis	1	Lateral	0	Absent	NA	0	RQTZ
90-1075A/B	57413	3	Tuzoia burgenssensis	1	Lateral	0	Absent	NA	0	RQTZ
90-1059	57412	3	Tuzoia burgenssensis	1	Lateral	0	Absent	NA	0	RQTZ
90-1058	57411	3	Tuzoia burgenssensis	1	Lateral	0	Absent	NA	0	RQTZ
90-1057	57410	3	Tuzoia burgenssensis	1	Lateral	1	Present	<3%	1	RQTZ
90-1056	57409	1	Tuzoia sp.	1	Lateral	1	Present	<3%	1	RQTZ
90-1055	57408	1	Tuzoia sp.	1	Lateral	1	Present	<3%	1	RQTZ
90-1054	57407	3	Tuzoia burgenssensis	1	Lateral	1	Present	<3%	1	RQTZ
90-1053	57406	1	Tuzoia sp.	1	Lateral	1	Present	3%-10%	2	RQTZ
90-1079A/B	57417	3	Tuzoia burgenssensis	1	Lateral	0	Absent	NA	0	RQTZ
90-1091A/B	57428	3	Tuzoia burgenssensis	2	Butterfly	1	Present	<3%	1	RQTZ
90-1130A/B	57436	3	Tuzoia burgenssensis	1	Lateral	1	Present	<3%	1	RQTZ
90-1131A/B	57437	3	Tuzoia burgenssensis	1	Lateral	0	Absent	NA	0	RQTZ
90-1129A/B	57435	3	Tuzoia burgenssensis	1	Lateral	0	Absent	NA	0	RQTZ
90-1128A/B	64819	1	Tuzoia sp.	1	Lateral	1	Present	3%-10%	2	RQTZ
90-1108A/B	64818	1	Tuzoia sp.	1	Lateral	0	Absent	NA	0	RQTZ
90-1097	57434	3	Tuzoia burgenssensis	2	Butterfly	1	Present	<3%	1	RQTZ
90-1096	57433	3	Tuzoia burgenssensis	1	Lateral	1	Present	<3%	1	RQTZ
90-1095	57432	3	Tuzoia burgenssensis	2	Butterfly	1	Present	<3%	1	RQTZ
90-1094	57431	3	Tuzoia burgenssensis	1	Lateral	0	Absent	NA	0	RQTZ
90-1088	57425	3	Tuzoia burgenssensis	1	Lateral	1	Present	<3%	1	RQTZ
90-1092A/B	57429	1	Tuzoia sp.	1	Lateral	1	Present	<3%	1	RQTZ
90-1087A/B	57424	3	Tuzoia burgenssensis	1	Lateral	1	Present	<3%	1	RQTZ
90-1090	57427	3	Tuzoia burgenssensis	1	Lateral	0	Absent	NA	0	RQTZ
90-1132A/B	57438	3	Tuzoia burgenssensis	1	Lateral	1	Present	<3%	1	RQTZ
90-1027	57396	3	Tuzoia burgenssensis	1	Lateral	0	Absent	NA	0	RQTZ
90-1133	57439	3	Tuzoia burgenssensis	1	Lateral	0	Absent	NA	0	RQTZ
90-1052A/B	57405	3	Tuzoia burgenssensis	1	Lateral	0	Absent	NA	0	RQTZ
90-1134	57440	3	Tuzoia burgenssensis	1	Lateral	1	Present	<3%	1	RQTZ
90-1135	57441	3	Tuzoia burgenssensis	2	Butterfly	1	Present	<3%	1	RQTZ
90-1136	57442	3	Tuzoia burgenssensis	1	Lateral	1	Present	<3%	1	RQTZ
90-1137	57443	3	Tuzoia burgenssensis	1	Lateral	0	Absent	NA	0	RQTZ
90-1089	57426	3	Tuzoia burgenssensis	1	Lateral	0	Absent	NA	0	RQTZ
90-1093	57430	3	Tuzoia burgenssensis	1	Lateral	1	Present	<3%	1	RQTZ
90-0939A/B	57510	1	Tuzoia sp.	1	Lateral	0	Absent	NA	0	RQTZ
90-1030	57398	3	Tuzoia burgenssensis	1	Lateral	0	Absent	NA	0	RQTZ
90-0970A/B	57521	3	Tuzoia burgenssensis	1	Lateral	1	Present	<3%	1	RQTZ
90-0969A/B	57520	1	Tuzoia sp.	2	Butterfly	0	Absent	NA	0	RQTZ
90-0967A/B	57519	3	Tuzoia burgenssensis	1	Lateral	1	Present	3%-10%	2	RQTZ
90-0965A/B	57518	1	Tuzoia sp.	1	Lateral	0	Absent	NA	0	RQTZ
90-0962	57517	1	Tuzoia sp.	1	Lateral	1	Present	<3%	1	RQTZ
90-0946	57516	1	Tuzoia sp.	1	Lateral	1	Present	<3%	1	RQTZ
90-0945	57515	1	Tuzoia sp.	1	Lateral	1	Present	<3%	1	RQTZ
90-0944	57514	1	Tuzoia sp.	1	Lateral	1	Present	<3%	1	RQTZ
90-0943	57513	1	Tuzoia sp.	1	Lateral	1	Present	<3%	1	RQTZ
90-0996-2	57522-2	1	Tuzoia sp.	1	Lateral	0	Absent	NA	0	RQTZ
90-0941A/B	57511	1	Tuzoia sp.	1	Lateral	1	Present	<3%	1	RQTZ
90-0996-3	57522-3	1	Tuzoia sp.	1	Lateral	0	Absent	NA	0	RQTZ
90-0938A/B	58509	3	Tuzoia burgenssensis	1	Lateral	1	Present	<3%	1	RQTZ
90-0937A/B	57508	1	Tuzoia sp.	1	Lateral	1	Present	<3%	1	RQTZ
90-0936	57507	1	Tuzoia sp.	1	Lateral	0	Absent	NA	0	RQTZ
90-0935A/B	57506	3	Tuzoia burgenssensis	1	Lateral	1	Present	<3%	1	RQTZ
90-0934A/B	57505	3	Tuzoia burgenssensis	2	Butterfly	1	Present	<3%	1	RQTZ
90-0907A/B	57504	3	Tuzoia burgenssensis	1	Lateral	1	Present	<3%	1	RQTZ
90-0880A/B	57503	1	Tuzoia sp.	1	Lateral	1	Present	11%-25%		RQTZ
90-0879	57372	1	Tuzoia sp.	1	Lateral	1	Present	<3%	1	RQTZ
90-0878C	57502-2	1	Tuzoia sp.	1	Lateral	1	Present	<3%	1	RQTZ
90-0878A/B	57502-1	1	Tuzoia sp.	1	Lateral	0	Absent	NA	0	RQTZ
90-0942A/B	57512	1	Tuzoia sp.	1	Lateral	1	Present	<3%	1	RQTZ
90-1025A/B	57394	1	Tuzoia sp.	1	Lateral	1	Present	11%-25%		RQTZ
90-1043	57403	3	Tuzoia burgenssensis	1	Lateral	0	Absent	NA	0	RQTZ
90-1035	57490	3	Tuzoia burgenssensis	1	Lateral	1	Present	<3%	1	RQTZ
90-1034A/B	57489	3	Tuzoia burgenssensis	1	Lateral	1	Present	<3%	1	RQTZ
90-1034	57402	1	Tuzoia sp.	1	Lateral	0	Absent	NA	0	RQTZ
90-1033-2	57401-2	3	Tuzoia burgenssensis	1	Lateral	1	Present	<3%	1	RQTZ
90-1033-1	57401-1	1	Tuzoia sp.	1	Lateral	0	Absent	NA	0	RQTZ
90-1032	57400	1	Tuzoia sp.	2	Butterfly	0	Absent	NA	0	RQTZ
90-1031A/B	57399	3	Tuzoia burgenssensis	1	Lateral	1	Present	<3%	1	RQTZ
90-1141	57447	3	Tuzoia burgenssensis	1	Lateral	0	Absent	NA	0	RQTZ
90-1028	57397	3	Tuzoia burgenssensis	1	Lateral	0	Absent	NA	0	RQTZ
90-0996-1	57522-1	3	Tuzoia burgenssensis	1	Lateral	1	Present	<3%	1	RQTZ
90-1026	57395	3	Tuzoia burgenssensis	1	Lateral	1	Present	11%-25%		RQTZ
90-1051A/B	57404	3	Tuzoia burgenssensis	1	Lateral	1	Present	<3%	1	RQTZ
90-1006	57393	1	Tuzoia sp.	1	Lateral	0	Absent	NA	0	RQTZ
90-1005	57392	3	Tuzoia burgenssensis	1	Lateral	0	Absent	NA	0	RQTZ
90-1004	57391	3	Tuzoia burgenssensis	2	Butterfly	1	Present	<3%	1	RQTZ
90-1003	57390	1	Tuzoia sp.	1	Lateral	0	Absent	NA	0	RQTZ
90-1002	57389	3	Tuzoia burgenssensis	1	Lateral	0	Absent	NA	0	RQTZ
90-1001A/B-2	57388-2	3	Tuzoia burgenssensis	1	Lateral	1	Present	<3%	1	RQTZ
90-1001A/B-1	57388-1	3	Tuzoia burgenssensis	1	Lateral	0	Absent	NA	0	RQTZ
90-1000A/B	57387	3	Tuzoia burgenssensis	1	Lateral	0	Absent	NA	0	RQTZ
90-0999	64814	1	Tuzoia sp.	2	Butterfly	0	Absent	NA	0	RQTZ
90-0997	57523	1	Tuzoia sp.	2	Butterfly	1	Present	<3%	1	RQTZ
90-1167A/B	57458	3	Tuzoia burgenssensis	1	Lateral	0	Absent	NA	0	RQTZ
90-1232A/B	57487	3	Tuzoia burgenssensis	1	Lateral	1	Present	<3%	1	RQTZ
90-1165A/B	57456	3	Tuzoia burgenssensis	1	Lateral	1	Present	<3%	1	RQTZ
90-1310A/B	57495	3	Tuzoia burgenssensis	1	Lateral	1	Present	3%-10%	2	RQTZ
90-1142	57448	3	Tuzoia burgenssensis	1	Lateral	0	Absent	NA	0	RQTZ
90-1288	57493	1	Tuzoia sp.	1	Lateral	0	Absent	NA	0	RQTZ
90-1287	57492	3	Tuzoia burgenssensis	2	Butterfly	1	Present	<3%	1	RQTZ
90-1286A/B	57491	3	Tuzoia burgenssensis	1	Lateral	1	Present	3%-10%	2	RQTZ
90-1214A/B	57482	1	Tuzoia sp.	1	Lateral	0	Absent	NA	0	RQTZ
90-1233	57488	3	Tuzoia burgenssensis	1	Lateral	1	Present	3%-10%	2	RQTZ
90-1313A/B	57498	3	Tuzoia burgenssensis	1	Lateral	0	Absent	NA	0	RQTZ
90-1231-B	57486-2	3	Tuzoia burgenssensis	1	Lateral	1	Present	<3%	1	RQTZ
90-1231A	57486-1	3	Tuzoia burgenssensis	1	Lateral	0	Absent	NA	0	RQTZ
90-1230-2	57485-2	3	Tuzoia burgenssensis	1	Lateral	1	Present	3%-10%	2	RQTZ
90-1230-1	57485-1	3	Tuzoia burgenssensis	1	Lateral	1	Present	3%-10%	2	RQTZ
90-1229	57484	3	Tuzoia burgenssensis	1	Lateral	1	Present	<3%	1	RQTZ
90-1228A/B	57483	3	Tuzoia burgenssensis	1	Lateral	0	Absent	NA	0	RQTZ
90-1285	57557	4	Tuzoia canadensis	2	Butterfly	0	Absent	NA	0	RQTZ
90-1365A/B	57379	1	Tuzoia sp.	2	Butterfly	0	Absent	NA	0	RQTZ
00-0772	64839	1	Tuzoia sp.	1	Lateral	1	Present	<3%	1	RQTZ
96-1073	57370	1	Tuzoia sp.	1	Lateral	1	Present	11%-25%		RQTZ
96-1061	57369	7	Tuzoia retifera	1	Lateral	1	Present	<3%	1	RQTZ
96-1040	57367	1	Tuzoia sp.	1	Lateral	1	Present	11%-25%		RQTZ
96-1034	57366	1	Tuzoia sp.	1	Lateral	1	Present	<3%	1	RQTZ
92-0362	57526	3	Tuzoia burgenssensis	1	Lateral	0	Absent	NA	0	RQTZ
90-1312A/B-1	57497-1	3	Tuzoia burgenssensis	1	Lateral	0	Absent	NA	0	RQTZ
90-998A/B	57524	1	Tuzoia sp.	1	Lateral	1	Present	3%-10%	2	RQTZ
90-1312A/B-2	57497-2	3	Tuzoia burgenssensis	1	Lateral	0	Absent	NA	0	RQTZ
90-1351	64581	1	Tuzoia sp.	1	Lateral	0	Absent	NA	0	RQTZ
90-1345	57501	3	Tuzoia burgenssensis	1	Lateral	0	Absent	NA	0	RQTZ
90-1315A/C-3	57500-3	3	Tuzoia burgenssensis	1	Lateral	1	Present	<3%	1	RQTZ
90-1315A/C-2	57500-2	3	Tuzoia burgenssensis	1	Lateral	1	Present	<3%	1	RQTZ
90-1315A/C-1	57500-1	3	Tuzoia burgenssensis	1	Lateral	1	Present	3%-10%	2	RQTZ
90-1314	57499	3	Tuzoia burgenssensis	1	Lateral	0	Absent	NA	0	RQTZ
90-1289	57494	1	Tuzoia sp.	1	Lateral	0	Absent	NA	0	RQTZ
91-0415	57525	3	Tuzoia burgenssensis	2	Butterfly	0	Absent	NA	0	RQTZ
90-1163A/B	57454	3	Tuzoia burgenssensis	1	Lateral	1	Present	<3%	1	RQTZ
90-1179A/B-1	57465-1	3	Tuzoia burgenssensis	1	Lateral	1	Present	<3%	1	RQTZ
90-1178	57464	3	Tuzoia burgenssensis	1	Lateral	1	Present	3%-10%	2	RQTZ
90-1172	57463	3	Tuzoia burgenssensis	2	Butterfly	0	Absent	NA	0	RQTZ
90-1171	57462	1	Tuzoia sp.	1	Lateral	0	Absent	NA	0	RQTZ
90-1170A/B	57461	3	Tuzoia burgenssensis	1	Lateral	1	Present	<3%	1	RQTZ
90-1169A/B	57460	3	Tuzoia burgenssensis	1	Lateral	1	Present	<3%	1	RQTZ
90-1179A/B-2	57465-2	3	Tuzoia burgenssensis	1	Lateral	0	Absent	NA	0	RQTZ
90-1164	57455	3	Tuzoia burgenssensis	1	Lateral	1	Present	<3%	1	RQTZ
90-1168A/B	57459	3	Tuzoia burgenssensis	1	Lateral	1	Present	11%-25%		RQTZ
90-1213	57481	3	Tuzoia burgenssensis	2	Butterfly	0	Absent	NA	0	RQTZ
90-1311A/B	57496	3	Tuzoia burgenssensis	1	Lateral	1	Present	11%-25%		RQTZ
90-1153	57453	3	Tuzoia burgenssensis	2	Butterfly	0	Absent	NA	0	RQTZ
90-1152A/B	57452	3	Tuzoia burgenssensis	1	Lateral	1	Present	<3%	1	RQTZ
90-1151A/B	57451	3	Tuzoia burgenssensis	1	Lateral	0	Absent	NA	0	RQTZ
90-1150	57450	3	Tuzoia burgenssensis	1	Lateral	1	Present	3%-10%	2	RQTZ
90-1149	57449	3	Tuzoia burgenssensis	1	Lateral	1	Present	11%-25%		RQTZ
90-1166A/B	57457	3	Tuzoia burgenssensis	1	Lateral	0	Absent	NA	0	RQTZ
90-1208	57476	3	Tuzoia burgenssensis	1	Lateral	0	Absent	NA	0	RQTZ
90-1212	57480	1	Tuzoia sp.	1	Lateral	0	Absent	NA	0	RQTZ
90-1211	57479	3	Tuzoia burgenssensis	1	Lateral	0	Absent	NA	0	RQTZ
90-1209	57477	3	Tuzoia burgenssensis	1	Lateral	0	Absent	NA	0	RQTZ
90-1180A/B	57466	3	Tuzoia burgenssensis	1	Lateral	1	Present	<3%	1	RQTZ
90-1207A/B	57475	3	Tuzoia burgenssensis	2	Butterfly	0	Absent	NA	0	RQTZ
90-1206A/B	57556	3	Tuzoia burgenssensis	2	Butterfly	0	Absent	NA	0	RQTZ
90-1205A/B	57474	3	Tuzoia burgenssensis	2	Butterfly	1	Present	3%-10%	2	RQTZ
90-1204A/B	57473	3	Tuzoia burgenssensis	1	Lateral	0	Absent	NA	0	RQTZ
90-1183	57469	3	Tuzoia burgenssensis	1	Lateral	0	Absent	NA	0	RQTZ
90-1210	57478	3	Tuzoia burgenssensis	1	Lateral	0	Absent	NA	0	RQTZ
90-1182A/B-1	57468-1	3	Tuzoia burgenssensis	1	Lateral	1	Present	<3%	1	RQTZ
90-1182A/B-2	57468-2	3	Tuzoia burgenssensis	1	Lateral	0	Absent	NA	0	RQTZ
90-1184	57470	3	Tuzoia burgenssensis	1	Lateral	1	Present	11%-25%		RQTZ
90-1202A/B	57471	3	Tuzoia burgenssensis	2	Butterfly	0	Absent	NA	0	RQTZ
90-1181	57467	3	Tuzoia burgenssensis	1	Lateral	1	Present	<3%	1	RQTZ
90-1203A/B	57472	3	Tuzoia burgenssensis	1	Lateral	1	Present	3%-10%	2	RQTZ

## Sheet: SG
FieldID	ROMID	SpeciesID	SpeciesDesc	TaphID	Taph_Pres	TF_Pres	TraceFossils	TF_Dens	Dens_ID	Loc
08-0141A-B	64825	7	Tuzoia retifera	1	Lateral	1	Present	3%-10%	2	SG
08-0070	64832	1	Tuzoia sp.	1	Lateral	1	Present	3%-10%	2	SG
08-0288A/B	64836	1	Tuzoia sp.	1	Lateral	1	Present	3%-10%	2	SG
2016-0001	NA-1	1	Tuzoia sp.	1	Lateral	1	Present	3%-10%	2	SG
96-1298	64838	7	Tuzoia retifera	1	Lateral	1	Present	11%-25%		SG
96-1049	57368	7	Tuzoia retifera	1	Lateral	1	Present	<3%	1	SG
08-0290	64837	1	Tuzoia sp.	1	Lateral	0	Absent	NA	0	SG
96-1317	57371	7	Tuzoia retifera	1	Lateral	0	Absent	NA	0	SG
08-0265A/B	64835	1	Tuzoia sp.	1	Lateral	1	Present	11%-25%		SG
08-0229	64834	1	Tuzoia sp.	1	Lateral	1	Present	<3%	1	SG
08-0079	64833	1	Tuzoia sp.	1	Lateral	1	Present	3%-10%	2	SG
2012-0004	64489	1	Tuzoia sp.	1	Lateral	1	Present	3%-10%	2	SG
2016-0002	NA-2	1	Tuzoia sp.	1	Lateral	1	Present	<3%	1	SG
08-0218A/B	64813	1	Tuzoia sp.	1	Lateral	1	Present	11%-25%		SG
08-0100	64812	1	Tuzoia sp.	1	Lateral	1	Present	3%-10%	2	SG
96-1023	64830	1	Tuzoia sp.	1	Lateral	1	Present	11%-25%		SG
08-0213	59978	1	Tuzoia sp.	1	Lateral	1	Present	11%-25%		SG

## Sheet: WT
FieldID	ROMID	SpeciesID	SpeciesDesc	TaphID	Taph_Pres	TF_Pres	TraceFossils	TF_Dens	Dens_ID	Loc
754565	64844	1	Tuzoia sp.	3	Undetermined	0	Absent	NA	0	WT
75-4561	64841	7	Tuzoia retifera	1	Lateral	0	Absent	NA	0	WT
75-4569	64842	7	Tuzoia retifera	1	Lateral	0	Absent	NA	0	WT
75-4570	64843-1	7	Tuzoia retifera	1	Lateral	0	Absent	NA	0	WT
81-0613	64845	1	Tuzoia sp.	2	Butterfly	0	Absent	NA	0	WT
90-0050A/B	57373	1	Tuzoia sp.	1	Lateral	0	Absent	NA	0	WT
90-0016	57533	3	Tuzoia burgenssensis	1	Lateral	1	Present	11%-25%		WT
75-5701	64843-2	1	Tuzoia sp.	1	Lateral	0	Absent	NA	0	WT
